# Supplementary material for: Experimental Autoimmune Encephalomyelitis of Mice: IgGs from the Sera of Mice Hydrolyze miRNAs
Source: Int J Mol Sci. 2023 Feb 23;24(5):4433. doi: 10.3390/ijms24054433 (PMC10002156; doi:10.3390/ijms24054433)
Supplement: Supplementary file 1 [file ijms-24-04433-s001.zip]

Archive with 1 entries (1 files):
- ijms-2180975-supplementary.pdf
